# Supplementary material for: Identification of QTNs, QTN-by-environment interactions for plant height and ear height in maize multi-environment GWAS
Source: Front Plant Sci. 2023 Nov 29;14:1284403. doi: 10.3389/fpls.2023.1284403 (PMC10716222; doi:10.3389/fpls.2023.1284403)
Supplement: Supplementary file 1 [file DataSheet_1.csv]

Table S1. The mean values of PH and EH of each inbreds in each location.
SampleID	PH_DC	PH_NJ	PH_ZZ	PH_TL	PH_BX	PH_Summer_Corn_Belt	PH_Spring_Corn_Belt	EH_DC	EH_NJ	EH_ZZ	EH_TL	EH_BX	EH_Summer_Corn_Belt	EH_Spring_Corn_Belt
C4BMHACXX_H101:C4BMHACXX:6:250305112	197	215	173.6	260	209	195.2	234.5	81	100	79.2	108	75.2	86.73333333	91.6
C4BMHACXX_H107:C4BMHACXX:6:250305136	182	185	176.8	175	184	181.2666667	179.5	62	80	65.8	70	63.5	69.26666667	66.75
C4BMHACXX_H109:C4BMHACXX:6:250305144	155	165	135.2	200	186	151.7333333	193	43	60	45.6	63	51.6	49.53333333	57.3
C4BMHACXX_H115:C4BMHACXX:6:250305168	133	150	138.6	185	137	140.5333333	161	41	55	50.2	90	62.3	48.73333333	76.15
C4BMHACXX_H117:C4BMHACXX:6:250305176	177	180	174.8	200	159	177.2666667	179.5	65	70	60.4	62	56.8	65.13333333	59.4
C4BMHACXX_H121:C4BMHACXX:6:250305097	208	195	186.4	223	211	196.4666667	217	70	70	61.6	100	89.8	67.2	94.9
C4BMHACXX_H123:C4BMHACXX:6:250305105	202	190	217.2	190	213	203.0666667	201.5	88	80	92.2	85	46.9	86.73333333	65.95
C4BMHACXX_H125:C4BMHACXX:6:250305113	180	170	179	180	165	176.3333333	172.5	64	60	61.4	80	73.1	61.8	76.55
C4BMHACXX_H133:C4BMHACXX:6:250305145	151	180	157.6	235	196	162.8666667	215.5	80	90	69.4	82	61.8	79.8	71.9
C4BMHACXX_H135:C4BMHACXX:6:250305153	165	170	167.2	223	182	167.4	202.5	72	85	69.8	90	72.6	75.6	81.3
C4BMHACXX_H137:C4BMHACXX:6:250305161	189	205	180	220	193	191.3333333	206.5	84	80	65	90	63.1	76.33333333	76.55
C4BMHACXX_H139:C4BMHACXX:6:250305169	164	180	154.6	210	173	166.2	191.5	86	105	67.6	80	44.5	86.2	62.25
C4BMHACXX_H13:C4BMHACXX:6:250305140	178	170	160.8	180	163	169.6	171.5	59	60	50.2	70	42	56.4	56
C4BMHACXX_H141:C4BMHACXX:6:250305177	181	190	161.6	215	119	177.5333333	167	71	80	52.2	95	48.4	67.73333333	71.7
C4BMHACXX_H143:C4BMHACXX:6:250305185	187	190	180.6	210	NA	185.8666667	210	85	90	78.8	72	NA	84.6	72
C4BMHACXX_H145:C4BMHACXX:6:250305098	176	210	164.2	165	141	183.4	153	67	100	70.8	53	26.1	79.26666667	39.55
C4BMHACXX_H147:C4BMHACXX:6:250305106	155	145	146	213	173	148.6666667	193	48	40	55.8	80	28.5	47.93333333	54.25
C4BMHACXX_H149:C4BMHACXX:6:250305114	215	220	209.2	210	149	214.7333333	179.5	75	95	79.6	75	35.6	83.2	55.3
C4BMHACXX_H151:C4BMHACXX:6:250305122	200	215	195.4	260	191	203.4666667	225.5	86	110	78	100	63.6	91.33333333	81.8
C4BMHACXX_H153:C4BMHACXX:6:250305130	174	210	158.4	195	140	180.8	167.5	82	110	75.4	55	35.8	89.13333333	45.4
C4BMHACXX_H155:C4BMHACXX:6:250305138	188	185	161.4	220	158	178.1333333	189	90	90	70.4	85	68.5	83.46666667	76.75
C4BMHACXX_H157:C4BMHACXX:6:250305146	153	135	151	192	177	146.3333333	184.5	65	60	61.6	80	57.8	62.2	68.9
C4BMHACXX_H159:C4BMHACXX:6:250305154	175	170	160	170	156	168.3333333	163	46	60	62.6	55	46.1	56.2	50.55
C4BMHACXX_H15:C4BMHACXX:6:250305148	196	185	140.8	150	124	173.9333333	137	73	85	54.8	47	49	70.93333333	48
C4BMHACXX_H161:C4BMHACXX:6:250305162	175	180	180.4	270	197	178.4666667	233.5	72	80	76.4	105	67.5	76.13333333	86.25
C4BMHACXX_H163:C4BMHACXX:6:250305170	198	195	191	195	144	194.6666667	169.5	66	90	74.8	70	23.5	76.93333333	46.75
C4BMHACXX_H165:C4BMHACXX:6:250305178	144	170	154.4	235	165	156.1333333	200	49	70	63.6	90	54.7	60.86666667	72.35
C4BMHACXX_H167:C4BMHACXX:6:250305186	185	210	194	203	174	196.3333333	188.5	67	90	71.2	82	56.7	76.06666667	69.35
C4BMHACXX_H169:C4BMHACXX:6:250305099	180	210	172.8	180	177	187.6	178.5	72	80	75.8	72	57.7	75.93333333	64.85
C4BMHACXX_H173:C4BMHACXX:6:250305123	163	180	158.2	162	131	167.0666667	146.5	60	65	52.8	70	29.3	59.26666667	49.65
C4BMHACXX_H175:C4BMHACXX:6:250305131	163	170	168	192	177	167	184.5	55	65	55.2	74	45.7	58.4	59.85
C4BMHACXX_H179:C4BMHACXX:6:250305147	175	185	190	170	148	183.3333333	159	82	60	82.2	60	47.9	74.73333333	53.95
C4BMHACXX_H17:C4BMHACXX:6:250305156	192	180	139.2	198	149	170.4	173.5	62	80	37.6	77	44	59.86666667	60.5
C4BMHACXX_H181:C4BMHACXX:6:250305155	215	210	214.6	212	183	213.2	197.5	90	90	93.2	65	58.2	91.06666667	61.6
C4BMHACXX_H183:C4BMHACXX:6:250305163	167	160	166.8	173	158	164.6	165.5	77	85	75.6	65	63.2	79.2	64.1
C4BMHACXX_H185:C4BMHACXX:6:250305171	190	200	188	238	197	192.6666667	217.5	47	70	65.6	82	75.6	60.86666667	78.8
C4BMHACXX_H187:C4BMHACXX:6:250305179	203	230	207	210	169	213.3333333	189.5	70	110	82.6	100	83.1	87.53333333	91.55
C4BMHACXX_H189:C4BMHACXX:6:250305187	150	185	190	180	164	175	172	65	85	80.2	62	55.4	76.73333333	58.7
C5EVTACXX_H191:C5EVTACXX:5:250363294	164	170	168	190	163	167.3333333	176.5	63	70	75.2	102	63.2	69.4	82.6
C56THACXX_H193:C56THACXX:5:250328206	165	165	177.8	235	177	169.2666667	206	50	60	57.4	68	71.2	55.8	69.6
C56THACXX_H195:C56THACXX:5:250328214	172	180	169.6	167	154	173.8666667	160.5	65	60	68.6	62	57.3	64.53333333	59.65
C56THACXX_H197:C56THACXX:5:250328221	147	170	153.6	185	158	156.8666667	171.5	67	70	62.6	62	58.9	66.53333333	60.45
C56THACXX_H199:C56THACXX:5:250328229	166	180	175.4	192	182	173.8	187	73	80	66.2	87	72.2	73.06666667	79.6
C4BMHACXX_H19:C4BMHACXX:6:250305164	172	165	145.6	210	184	160.8666667	197	70	70	53.2	65	39	64.4	52
C56THACXX_H201:C56THACXX:5:250328237	167	185	184.2	183	157	178.7333333	170	82	85	80.2	70	56.6	82.4	63.3
C56THACXX_H203:C56THACXX:5:250328245	192	195	187.2	177	179	191.4	178	74	70	65.2	70	57.6	69.73333333	63.8
C56THACXX_H205:C56THACXX:5:250328253	165	170	162	166	157	165.6666667	161.5	59	60	70.2	67	63.2	63.06666667	65.1
C56THACXX_H207:C56THACXX:5:250328261	179	185	185.8	175	159	183.2666667	167	67	90	76.2	65	51.3	77.73333333	58.15
C56THACXX_H209:C56THACXX:5:250328269	200	250	263.6	260	153	237.8666667	206.5	63	80	89.6	93	78.7	77.53333333	85.85
C56THACXX_H211:C56THACXX:5:250328277	172	160	196.6	223	167	176.2	195	55	50	80.6	97	108.2	61.86666667	102.6
C56THACXX_H213:C56THACXX:5:250328285	178	165	180	183	183	174.3333333	183	54	65	77.2	80	68.2	65.4	74.1
C56THACXX_H215:C56THACXX:5:250328293	157	170	163.6	191	177	163.5333333	184	61	80	70.4	95	43.2	70.46666667	69.1
C56THACXX_H217:C56THACXX:5:250328207	163	160	155.4	242	168	159.4666667	205	68	60	74.8	80	76.6	67.6	78.3
C56THACXX_H219:C56THACXX:5:250328215	145	150	155.8	240	174	150.2666667	207	69	75	76	91	63.1	73.33333333	77.05
C56THACXX_H221:C56THACXX:5:250328222	135	140	148.6	163	128	141.2	145.5	45	55	71.6	50	35.2	57.2	42.6
C56THACXX_H223:C56THACXX:5:250328230	168	175	176	170	147	173	158.5	65	65	74.6	65	43.1	68.2	54.05
C56THACXX_H225:C56THACXX:5:250328238	211	240	228.6	223	151	226.5333333	187	80	90	81.6	50	41.3	83.86666667	45.65
C56THACXX_H227:C56THACXX:5:250328246	165	170	158.6	175	133	164.5333333	154	69	75	63.4	50	26.6	69.13333333	38.3
C56THACXX_H229:C56THACXX:5:250328254	175	170	176.8	155	111	173.9333333	133	75	80	75.8	60	29.9	76.93333333	44.95
C56THACXX_H231:C56THACXX:5:250328262	166	170	174.2	210	154	170.0666667	182	66	60	62.6	60	27.8	62.86666667	43.9
C56THACXX_H233:C56THACXX:5:250328270	202	195	185	212	155	194	183.5	83	85	84	100	67.2	84	83.6
C56THACXX_H235:C56THACXX:5:250328278	190	210	183.2	200	153	194.4	176.5	88	100	86.6	75	45.2	91.53333333	60.1
C56THACXX_H237:C56THACXX:5:250328286	192	195	158.8	170	139	181.9333333	154.5	82	85	64.2	85	47.8	77.06666667	66.4
C56THACXX_H239:C56THACXX:5:250328294	175	185	162.2	182	147	174.0666667	164.5	60	70	60.8	78	34.2	63.6	56.1
C56THACXX_H241:C56THACXX:5:250328208	197	210	162.4	155	110	189.8	132.5	80	80	73	70	36.2	77.66666667	53.1
C56THACXX_H243:C56THACXX:5:250328216	178	150	152.6	185	89	160.2	137	72	50	66.8	70	30.9	62.93333333	50.45
C56THACXX_H245:C56THACXX:5:250328223	162	150	159.4	175	138	157.1333333	156.5	71	70	62.2	60	37.8	67.73333333	48.9
C56THACXX_H247:C56THACXX:5:250328231	160	155	155.6	193	147	156.8666667	170	75	70	59.8	70	38.2	68.26666667	54.1
C56THACXX_H249:C56THACXX:5:250328239	180	190	178.4	149	113	182.8	131	66	80	71	53	33.2	72.33333333	43.1
C56THACXX_H251:C56THACXX:5:250328247	185	220	232.4	175	136	212.4666667	155.5	85	105	98.2	70	31.3	96.06666667	50.65
C56THACXX_H253:C56THACXX:5:250328255	204	210	212.6	185	134	208.8666667	159.5	67	90	79.4	60	40.3	78.8	50.15
C56THACXX_H255:C56THACXX:5:250328263	190	210	204	165	126	201.3333333	145.5	63	85	79.6	72	26.2	75.86666667	49.1
C56THACXX_H257:C56THACXX:5:250328271	210	210	205.4	169	141	208.4666667	155	74	80	82.8	75	58.2	78.93333333	66.6
C56THACXX_H259:C56THACXX:5:250328279	196	190	188.8	190	138	191.6	164	72	60	76.2	72	52.1	69.4	62.05
C56THACXX_H261:C56THACXX:5:250328287	195	180	166.2	200	149	180.4	174.5	57	65	60	85	56.3	60.66666667	70.65
C56THACXX_H263:C56THACXX:5:250328295	204	180	203.6	265	179	195.8666667	222	76	60	83.2	118	69.1	73.06666667	93.55
C56THACXX_H265:C56THACXX:5:250328209	147	170	152.8	210	178	156.6	194	41	60	57.8	80	60.2	52.93333333	70.1
C56THACXX_H267:C56THACXX:5:250328217	153	155	163	175	170	157	172.5	47	60	63.8	85	64.2	56.93333333	74.6
C56THACXX_H269:C56THACXX:5:250328224	192	210	181	187	163	194.3333333	175	81	70	75.6	50	29.3	75.53333333	39.65
C56THACXX_H271:C56THACXX:5:250328232	192	190	182.8	157	149	188.2666667	153	67	70	63.8	80	40.3	66.93333333	60.15
C56THACXX_H273:C56THACXX:5:250328240	194	215	196.8	177	148	201.9333333	162.5	65	70	91	80	57.8	75.33333333	68.9
C56THACXX_H275:C56THACXX:5:250328248	200	250	230.6	195	153	226.8666667	174	70	100	88.2	78	41.2	86.06666667	59.6
C56THACXX_H277:C56THACXX:5:250328256	183	215	191.2	217	141	196.4	179	61	80	75.2	88	63.2	72.06666667	75.6
C56THACXX_H279:C56THACXX:5:250328264	165	205	162.2	213	179	177.4	196	60	90	64.6	85	63.6	71.53333333	74.3
C56THACXX_H281:C56THACXX:5:250328272	188	195	189	205	182	190.6666667	193.5	59	70	71.6	70	38.2	66.86666667	54.1
C56THACXX_H283:C56THACXX:5:250328280	202	190	192.2	235	177	194.7333333	206	65	80	81.8	100	83.7	75.6	91.85
C56THACXX_H285:C56THACXX:5:250328288	200	210	204.2	200	186	204.7333333	193	70	65	76.2	80	74.3	70.4	77.15
C56THACXX_H287:C56THACXX:5:250328296	211	235	196.6	235	195	214.2	215	58	80	76	100	70.3	71.33333333	85.15
C56THACXX_H289:C56THACXX:5:250328210	173	185	166.8	230	187	174.9333333	208.5	60	70	64.6	103	81.3	64.86666667	92.15
C56THACXX_H291:C56THACXX:5:250328218	192	190	193.6	242	201	191.8666667	221.5	55	85	60.4	115	87.2	66.8	101.1
C56THACXX_H293:C56THACXX:5:250328225	180	195	197.2	197	163	190.7333333	180	65	90	85.4	70	53.1	80.13333333	61.55
C56THACXX_H295:C56THACXX:5:250328233	182	180	185.8	210	193	182.6	201.5	53	70	68.6	80	65.2	63.86666667	72.6
C56THACXX_H297:C56THACXX:5:250328241	143	145	155.4	212	202	147.8	207	40	40	67.4	102	77.2	49.13333333	89.6
C56THACXX_H299:C56THACXX:5:250328249	200	235	236.4	260	215	223.8	237.5	78	105	88.4	105	61.9	90.46666667	83.45
C56THACXX_H301:C56THACXX:5:250328257	190	215	187	265	210	197.3333333	237.5	66	85	71.8	128	90.8	74.26666667	109.4
C56THACXX_H303:C56THACXX:5:250328265	205	210	198.2	242	215	204.4	228.5	90	90	88.2	95	52.3	89.4	73.65
C56THACXX_H305:C56THACXX:5:250328273	186	180	180.8	187	154	182.2666667	170.5	62	50	59.8	70	43.2	57.26666667	56.6
C56THACXX_H307:C56THACXX:5:250328281	178	155	178.6	250	210	170.5333333	230	63	60	69	115	55.7	64	85.35
C56THACXX_H309:C56THACXX:5:250328289	167	160	170.2	225	185	165.7333333	205	55	40	56	110	102.1	50.33333333	106.05
C56THACXX_H311:C56THACXX:5:250328297	202	195	203.8	248	210	200.2666667	229	81	90	79.2	100	55.9	83.4	77.95
C56THACXX_H313:C56THACXX:5:250328211	237	230	233.2	200	145	233.4	172.5	79	90	91	95	59.7	86.66666667	77.35
C56THACXX_H315:C56THACXX:5:250328226	198	210	201.8	250	205	203.2666667	227.5	67	70	78.4	105	74.3	71.8	89.65
C56THACXX_H317:C56THACXX:5:250328234	195	180	197.2	200	179	190.7333333	189.5	72	70	75.6	110	85.3	72.53333333	97.65
C56THACXX_H319:C56THACXX:5:250328242	182	160	171.8	207	167	171.2666667	187	72	65	68.6	108	67.8	68.53333333	87.9
C56THACXX_H321:C56THACXX:5:250328250	175	185	161.6	255	192	173.8666667	223.5	69	85	62.6	115	114.1	72.2	114.55
C56THACXX_H323:C56THACXX:5:250328258	182	175	168.4	230	198	175.1333333	214	70	75	64.8	110	72.1	69.93333333	91.05
C56THACXX_H325:C56THACXX:5:250328266	164	170	161	235	180	165	207.5	52	70	62.6	105	73.2	61.53333333	89.1
C56THACXX_H327:C56THACXX:5:250328274	194	210	172.4	240	162	192.1333333	201	77	85	70	118	69	77.33333333	93.5
C56THACXX_H329:C56THACXX:5:250328282	208	225	196.4	180	161	209.8	170.5	86	85	71.6	60	49.1	80.86666667	54.55
C56THACXX_H331:C56THACXX:5:250328290	198	190	192.6	210	157	193.5333333	183.5	55	70	74	95	67.2	66.33333333	81.1
C56THACXX_H333:C56THACXX:5:250328298	171	175	170.6	180	159	172.2	169.5	81	70	73.4	97	62.2	74.8	79.6
C56THACXX_H335:C56THACXX:5:250328212	188	185	201.4	230	210	191.4666667	220	58	50	63	85	71.2	57	78.1
C56THACXX_H337:C56THACXX:5:250328219	241	215	235.2	218	183	230.4	200.5	82	100	102.6	100	72.7	94.86666667	86.35
C56THACXX_H339:C56THACXX:5:250328227	210	230	218.2	240	145	219.4	192.5	79	90	86	95	54.2	85	74.6
C4BMHACXX_H33:C4BMHACXX:6:250305125	174	NA	138.6	230	187	156.3	208.5	67	NA	56.8	113	45	61.9	79
C56THACXX_H341:C56THACXX:5:250328235	170	200	161.8	230	166	177.2666667	198	66	80	69.2	113	90.2	71.73333333	101.6
C56THACXX_H343:C56THACXX:5:250328243	197	195	187.8	193	155	193.2666667	174	60	65	62.2	75	62.3	62.4	68.65
C56THACXX_H345:C56THACXX:5:250328251	155	190	166	195	170	170.3333333	182.5	54	70	55.6	100	87.1	59.86666667	93.55
C56THACXX_H347:C56THACXX:5:250328259	234	210	221.8	223	177	221.9333333	200	87	70	74.4	87	80.2	77.13333333	83.6
C56THACXX_H349:C56THACXX:5:250328267	177	180	168.4	250	147	175.1333333	198.5	65	80	70.8	98	68.1	71.93333333	83.05
C56THACXX_H351:C56THACXX:5:250328275	165	155	161.8	232	157	160.6	194.5	54	55	68.4	78	48.9	59.13333333	63.45
C56THACXX_H353:C56THACXX:5:250328283	208	200	221	225	161	209.6666667	193	75	80	75.8	75	38.2	76.93333333	56.6
C56THACXX_H355:C56THACXX:5:250328291	167	150	164.8	215	192	160.6	203.5	70	70	72.4	83	48.2	70.8	65.6
C56THACXX_H357:C56THACXX:5:250328299	182	180	191.8	200	108	184.6	154	49	60	75.2	100	60.7	61.4	80.35
C56THACXX_H359:C56THACXX:5:250328213	191	155	194	193	135	180	164	78	60	82	75	47.2	73.33333333	61.1
C4BMHACXX_H35:C4BMHACXX:6:250305133	166	170	140.4	242	192	158.8	217	62	75	50	100	44	62.33333333	72
C56THACXX_H361:C56THACXX:5:250328220	187	225	179	218	136	197	177	90	90	76.8	75	50.2	85.6	62.6
C56THACXX_H363:C56THACXX:5:250328228	225	210	205.6	180	155	213.5333333	167.5	84	70	76.8	78	60.8	76.93333333	69.4
C56THACXX_H365:C56THACXX:5:250328236	147	145	157.8	213	176	149.9333333	194.5	50	55	58.6	100	80.3	54.53333333	90.15
C56THACXX_H367:C56THACXX:5:250328244	171	170	166	175	156	169	165.5	75	75	73.2	62	57.2	74.4	59.6
C56THACXX_H369:C56THACXX:5:250328252	198	195	208.8	220	184	200.6	202	75	85	83.6	120	86.9	81.2	103.45
C56THACXX_H371:C56THACXX:5:250328260	227	235	241.4	222	166	234.4666667	194	102	105	115.8	105	68.2	107.6	86.6
C56THACXX_H373:C56THACXX:5:250328268	155	175	176.8	240	204	168.9333333	222	50	75	76.8	105	91.1	67.26666667	98.05
C56THACXX_H375:C56THACXX:5:250328276	205	240	214.4	205	162	219.8	183.5	67	80	63.8	100	54.3	70.26666667	77.15
C56THACXX_H377:C56THACXX:5:250328284	183	190	198	215	171	190.3333333	193	57	60	77	90	75.2	64.66666667	82.6
C56THACXX_H379:C56THACXX:5:250328292	175	170	168.2	200	181	171.0666667	190.5	54	60	53.8	85	12.2	55.93333333	48.6
C4BMHACXX_H37:C4BMHACXX:6:250305141	142	160	121.6	250	184	141.2	217	51	70	50.2	130	40	57.06666667	85
C56THACXX_H381:C56THACXX:5:250328300	NA	180	205.4	225	180	192.7	202.5	NA	60	91.8	55	43.2	75.9	49.1
C5EVTACXX_H383:C5EVTACXX:5:250363302	185	185	181	240	185	183.6666667	212.5	80	70	82.6	80	62.8	77.53333333	71.4
C4WP8ACXX_H385:C4WP8ACXX:3:250329222	180	190	169.6	270	203	179.8666667	236.5	52	80	72.6	110	81.2	68.2	95.6
C4WP8ACXX_H387:C4WP8ACXX:3:250329230	174	185	177.8	267	215	178.9333333	241	59	70	65.4	102	73.2	64.8	87.6
C4WP8ACXX_H389:C4WP8ACXX:3:250329238	158	175	163.8	280	221	165.6	250.5	60	80	75.2	117	90.2	71.73333333	103.6
C4WP8ACXX_H391:C4WP8ACXX:3:250329246	200	215	207.2	205	172	207.4	188.5	81	75	86.2	50	46.2	80.73333333	48.1
C4WP8ACXX_H393:C4WP8ACXX:3:250329254	169	170	154.2	230	203	164.4	216.5	78	90	68.2	113	101.2	78.73333333	107.1
C4WP8ACXX_H395:C4WP8ACXX:3:250329262	200	170	201.8	240	215	190.6	227.5	109	80	90.2	100	83.2	93.06666667	91.6
C4WP8ACXX_H397:C4WP8ACXX:3:250329270	155	170	168	220	178	164.3333333	199	90	60	75.6	50	30.7	75.2	40.35
C4WP8ACXX_H399:C4WP8ACXX:3:250329278	168	165	169.8	173	159	167.6	166	54	65	71.4	80	60.4	63.46666667	70.2
C4WP8ACXX_H401:C4WP8ACXX:3:250329286	158	180	160	217	191	166	204	72	80	62.6	82	83.7	71.53333333	82.85
C4WP8ACXX_H403:C4WP8ACXX:3:250329294	195	190	179.2	223	187	188.0666667	205	92	80	73.6	80	73.2	81.86666667	76.6
C4WP8ACXX_H405:C4WP8ACXX:3:250329301	203	190	189.4	230	197	194.1333333	213.5	73	60	85	110	83.8	72.66666667	96.9
C4BMHACXX_H51:C4BMHACXX:6:250305102	142	160	136.6	227	173	146.2	200	33	50	30.4	86	84.4	37.8	85.2
C4BMHACXX_H53:C4BMHACXX:6:250305110	173	190	199.8	270	177	187.6	223.5	75	75	80	82	46.6	76.66666667	64.3
C4BMHACXX_H59:C4BMHACXX:6:250305134	175	NA	157.2	261	157	166.1	209	65	NA	63.6	65	33.9	64.3	49.45
C4BMHACXX_H61:C4BMHACXX:6:250305142	162	160	144.8	198	126	155.6	162	51	55	47.8	85	82.1	51.26666667	83.55
C4BMHACXX_H69:C4BMHACXX:6:250305174	176	180	162.2	210	162	172.7333333	186	88	85	66.8	100	66.8	79.93333333	83.4
C4BMHACXX_H79:C4BMHACXX:6:250305119	167	180	170.4	218	153	172.4666667	185.5	66	80	73	75	64.3	73	69.65
C4BMHACXX_H81:C4BMHACXX:6:250305127	147	140	131.8	248	189	139.6	218.5	53	60	55.6	100	62.3	56.2	81.15
C4BMHACXX_H83:C4BMHACXX:6:250305135	192	190	164.8	220	185	182.2666667	202.5	86	80	76.2	100	72.9	80.73333333	86.45
C4BMHACXX_H9:C4BMHACXX:6:250305124	180	190	144	162	164	171.3333333	163	89	110	64.8	67	55	87.93333333	61
C64DBACXX_P001H1:C64DBACXX:6:250448347	155	165	138.6	165	192	152.8666667	178.5	53	80	56.6	83	69	63.2	76
C64DBACXX_P002H3:C64DBACXX:6:250448348	215	225	177.4	187	117	205.8	152	62	80	40.6	76	48	60.86666667	62
C64DBACXX_P003H5:C64DBACXX:6:250448349	223	220	208.8	165	143	217.2666667	154	53	70	54.8	43	45	59.26666667	44
C64DBACXX_P004H7:C64DBACXX:6:250448350	134	160	134.2	210	187	142.7333333	198.5	54	60	48.2	95	62	54.06666667	78.5
C64DBACXX_P005H25:C64DBACXX:6:250448351	174	250	118.6	180	171	180.8666667	175.5	73	90	39.4	83	68.3	67.46666667	75.65
C64DBACXX_P006H29:C64DBACXX:6:250448352	163	160	139.4	225	190	154.1333333	207.5	55	60	44	103	75.4	53	89.2
C64DBACXX_P007H31:C64DBACXX:6:250448353	168	180	153.8	230	182	167.2666667	206	62	75	73.2	105	37	70.06666667	71
C64DBACXX_P008H45:C64DBACXX:6:250448354	156	150	162.8	215	157	156.2666667	186	60	65	71.2	115	66	65.4	90.5
C64DBACXX_P009H47:C64DBACXX:6:250448355	110	115	118.6	211	178	114.5333333	194.5	34	55	46.2	110	79	45.06666667	94.5
C64DBACXX_P010H49:C64DBACXX:6:250448356	152	155	140.4	213	156	149.1333333	184.5	46	60	41.2	97	79	49.06666667	88
C64DBACXX_P011H55:C64DBACXX:6:250448357	157	160	152.4	210	181	156.4666667	195.5	51	70	55.4	60	63.3	58.8	61.65
C64DBACXX_P012H57:C64DBACXX:6:250448358	150	155	151.2	211	154	152.0666667	182.5	32	40	48.2	83	51.4	40.06666667	67.2
C64DBACXX_P013H63:C64DBACXX:6:250448359	184	185	161.8	205	165	176.9333333	185	68	75	52	85	53.9	65	69.45
C64DBACXX_P014H65:C64DBACXX:6:250448360	165	180	166	238	181	170.3333333	209.5	80	80	80.4	92	41.3	80.13333333	66.65
C64DBACXX_P015H67:C64DBACXX:6:250448361	180	160	160.8	228	178	166.9333333	203	92	65	77.2	100	65.1	78.06666667	82.55
C64DBACXX_P016H71:C64DBACXX:6:250448362	171	190	150.8	192	154	170.6	173	87	90	65.4	82	57	80.8	69.5
C64DBACXX_P018H73:C64DBACXX:6:250448364	173	185	153.6	225	157	170.5333333	191	84	95	61.8	105	57.7	80.26666667	81.35
C64DBACXX_P019H75:C64DBACXX:6:250448365	180	195	166	218	187	180.3333333	202.5	79	80	68.4	120	68.9	75.8	94.45
C64DBACXX_P020H77:C64DBACXX:6:250448366	175	185	165	245	172	175	208.5	67	70	64.4	105	63.9	67.13333333	84.45
C64DBACXX_P021H87:C64DBACXX:6:250448367	178	195	157.6	212	176	176.8666667	194	66	80	80	90	63.5	75.33333333	76.75
C64DBACXX_P022H89:C64DBACXX:6:250448368	150	155	145	222	181	150	201.5	56	75	52.6	100	70.6	61.2	85.3
C64DBACXX_P023H91:C64DBACXX:6:250448369	158	170	157.2	278	245	161.7333333	261.5	42	50	40.8	118	67.4	44.26666667	92.7
C64DBACXX_P024H93:C64DBACXX:6:250448370	185	200	187.4	240	207	190.8	223.5	66	70	63.6	87	65	66.53333333	76
C64DBACXX_P025H95:C64DBACXX:6:250448371	194	195	186.4	220	203	191.8	211.5	73	80	78.4	92	66.2	77.13333333	79.1
C64DBACXX_P026H97:C64DBACXX:6:250448372	176	190	161.2	205	192	175.7333333	198.5	73	90	79.8	80	62.8	80.93333333	71.4
C64DBACXX_P027H99:C64DBACXX:6:250448373	165	175	156	215	182	165.3333333	198.5	58	75	71	92	67.5	68	79.75
C64DBACXX_P028H103:C64DBACXX:6:250448374	203	220	192.2	245	198	205.0666667	221.5	83	105	86	95	78.1	91.33333333	86.55
C64DBACXX_P029H105:C64DBACXX:6:250448375	177	185	166.2	155	118	176.0666667	136.5	54	70	66.4	67	44.2	63.46666667	55.6
C64DBACXX_P030H111:C64DBACXX:6:250448376	156	165	140.4	290	216	153.8	253	44	55	53.8	81	52.3	50.93333333	66.65
C64DBACXX_P031H113:C64DBACXX:6:250448377	150	170	163.6	200	164	161.2	182	54	70	61.6	85	69.6	61.86666667	77.3
C64DBACXX_P032H119:C64DBACXX:6:250448378	180	185	156.6	210	166	173.8666667	188	50	65	52.8	80	62.3	55.93333333	71.15
C64DBACXX_P033H127:C64DBACXX:6:250448379	151	170	185.8	278	219	168.9333333	248.5	45	70	74.6	120	79.5	63.2	99.75
C64DBACXX_P034H129:C64DBACXX:6:250448380	140	155	152.4	188	195	149.1333333	191.5	42	55	56	117	105.1	51	111.05
C64DBACXX_P035H131:C64DBACXX:6:250448381	171	170	164	210	209	168.3333333	209.5	78	80	65.8	85	73.3	74.6	79.15
C64DBACXX_P036H21:C64DBACXX:6:250448382	159	165	131.2	166	145	151.7333333	155.5	75	70	47.6	65	41	64.2	53
C64DBACXX_P037H23:C64DBACXX:6:250448383	166	160	148.8	190	162	158.2666667	176	57	55	44.6	73	41	52.2	57
C64DBACXX_P038H27:C64DBACXX:6:250448384	153	180	113.8	160	140	148.9333333	150	56	80	38.4	58	44	58.13333333	51
C64DBACXX_P039H39:C64DBACXX:6:250448385	178	195	161.8	235	185	178.2666667	210	70	70	63.4	104	72	67.8	88
C64DBACXX_P040H41:C64DBACXX:6:250448386	166	180	162.6	210	174	169.5333333	192	61	75	62.8	120	94	66.26666667	107
C64DBACXX_P041H43:C64DBACXX:6:250448387	135	135	150.2	182	159	140.0666667	170.5	45	60	58.4	70	86	54.46666667	78
C64DBACXX_P042H85:C64DBACXX:6:250448388	174	165	170	215	186	169.6666667	200.5	80	60	81.4	92	79.4	73.8	85.7
C64DBACXX_P043H171:C64DBACXX:6:250448389	145	160	149.4	167	139	151.4666667	153	50	60	50.2	60	26.3	53.4	43.15
C64DBACXX_P044H177:C64DBACXX:6:250448390	190	180	198.4	210	182	189.4666667	196	82	70	91.6	82	53.2	81.2	67.6
MERGE_T007:MERGE	210	235	189.4	174	159	211.4666667	166.5	54	75	47.8	74	48	58.93333333	61
