# Supplementary material for: Identification of QTNs, QTN-by-environment interactions for plant height and ear height in maize multi-environment GWAS
Source: Front Plant Sci. 2023 Nov 29;14:1284403. doi: 10.3389/fpls.2023.1284403 (PMC10716222; doi:10.3389/fpls.2023.1284403)
Supplement: Supplementary file 2 [file DataSheet_2.csv]

Table S2. Variance analysis for PH and EH of 203 maize genotypes across two mega environments in 2013
Source	df	Sum of squares	Mean square	F value	Pr>F	Percent of total variance(%)
PH
Mega_env	1	27477.9	27477.9	58.5	<.0001	3.3
Genotype	202	270587.4	1339.5	2.9	<.0001	32.2
Genotype*Mega_env	202	258542.5	1279.9	2.7	<.0001	30.7
Error	605	284279.2	469.9			33.8
EH
Mega_env	1	1694.1	1694.1	8	0.0049	0.5
Genotype	202	96167	476.1	2.3	<.0001	29.2
Genotype*Mega_env	202	102781.7	508.8	2.4	<.0001	31.2
Error	605	128279.1	212			39
**��significant at 0.01 level.
