# Supplementary material for: Identification of QTNs, QTN-by-environment interactions for plant height and ear height in maize multi-environment GWAS
Source: Front Plant Sci. 2023 Nov 29;14:1284403. doi: 10.3389/fpls.2023.1284403 (PMC10716222; doi:10.3389/fpls.2023.1284403)
Supplement: Supplementary file 3 [file DataSheet_3.csv]

Table S3. QTNs associated with PH and EH in Summer and Spring Corn Belt and annotations.
Trait	locations	Marker(V2)	Marker(V4)	Marker(V4)	Chr#	Position (V2, bp)	Position (V4,bp)	Reference Allele	Alternative Allele	LOD (Q)	add	dom	variance	r2(%)	P-value	significance	MAF	Proportion Heterozygous	|dom|/|add|	Key effect	gene model	Gene Symbol	Location of SNPs in genes	Effect	Gene description
Plant height	Summer maize belt	S1_216682733	S1_220	S1_219864132	1	216682733	219864132	A	G	18.9119	-4.6597	-1.6755	2.2453	0.3892	1.23E-19	SIG	0.15	0.3	0.36	add	Zm00001d032270	GC4	exonic	nonsynonymous	Golgin candidate 4
Plant height	Summer maize belt	S1_251113170	S1_255	S1_255244221	1	251113170	255244221	C	T	7.8127	2.4901	0.9133	5.5554	0.9631	1.54E-08	SIG	0.38	0.05	0.37	add	Zm00001d033230	RLK29	exonic	nonsynonymous	receptor like protein 29
Plant height	Summer maize belt	S1_254559910	S1_259	S1_259066746	1	254559910	259066746	C	A	55.7912	7.3024	-0.1039	21.6439	3.7522	1.62E-56	SIG	0.13	0.06	0.01	add	Zm00001d033325	dof39	upstream		C2C2-Dof-transcription factor 39
Plant height	Summer maize belt	S1_257404625	S1_262	S1_262008841	1	257404625	262008841	G	C	33.1947	-5.3239	-2.0025	8.9754	1.556	6.40E-34	SIG	0.11	0.04	0.38	add	Zm00001d033404	hb110	intergenic		Homeobox-transcription factor 110
Plant height	Summer maize belt	S2_51754578	S2_54	S2_53792591	2	51754578	53792591	A	G	9.332	0.4909	4.6489	4.0036	0.6941	4.66E-10	SIG	0.2	0.34	9.47	dom	Zm00001d003676	CSLB3	exonic	synonymous	Cellulose synthase-like protein B3
Plant height	Summer maize belt	S2_133190669	S2_137	S2_137366924	2	133190669	137366924	G	C	28.0473	0.5649	7.2274	11.6112	2.0129	8.99E-29	SIG	0.3	0.46	12.79	dom	Zm00001d004763	cl23834_1	exonic	nonsynonymous	Probable glucan endo-13-beta-glucosidase A6
Plant height	Summer maize belt	S2_136086203	S2_141	S2_140718948	2	136086203	140718948	T	A	10.2853	1.5527	6.0695	4.573	0.7928	5.19E-11	SIG	0.19	0.21	3.91	dom	Zm00001d004804,Zm00001d004808,Zm00001d004810	invan5	intergenic		invertase alkaline neutral5
Plant height	Summer maize belt	S3_200997682	S3_204	S3_204183677	3	200997682	204183677	G	C	5.9827	-1.0964	4.1339	4.9656	0.8608	1.04E-06	SUG	0.18	0.24	3.77	dom	Zm00001d043566	si486061c08	exonic	nonsynonymous	protein STICHEL-like 3
Plant height	Summer maize belt	S3_201947757	S3_205	S3_205153959	3	201947757	205153959	G	C	22.3931	4.3519	0.7086	5.4251	0.9405	4.05E-23	SIG	0.1	0.06	0.16	add	Zm00001d043612	flz14	exonic	nonsynonymous	FCS-like zinc finger14
Plant height	Summer maize belt	S3_228998195	S3_233	S3_232916091	3	228998195	232916091	A	G	13.8928	3.3297	1.2804	4.8596	0.8425	1.28E-14	SIG	0.14	0.04	0.38	add	Zm00001d044593,Zm00001d044594	NUP98A	exonic	nonsynonymous	Nuclear pore complex protein NUP98A
Plant height	Summer maize belt	S4_74576181	S4_77	S4_77342893	4	74576181	77342893	G	A	18.7576	0.6474	6.5809	10.2066	1.7694	1.75E-19	SIG	0.44	0.4	10.17	dom	Zm00001d050265,Zm00001d050266	CPSF5	intergenic		Cleavage and polyadenylation specificity factor 5
Plant height	Summer maize belt	S4_143377877	S4_147	S4_146707331	4	143377877	146707331	C	G	4.7715	-2.0114	-3.1824	3.6386	0.6308	1.69E-05	SUG	0.33	0.05	1.58	add	Zm00001d051161	pal3	exonic	nonsynonymous	phenylalanine ammonia lyase3
Plant height	Summer maize belt	S4_160126811	S4_163	S4_163144614	4	160126811	163144614	G	C	25.0574	1.0496	5.946	7.2301	1.2534	8.78E-26	SIG	0.38	0.58	5.67	dom	Zm00001d051573	zhd17	exonic	synonymous	ZF-HD-transcription factor 17
Plant height	Summer maize belt	S4_239420995	S4_245	S4_244813770	4	239420995	244813770	T	A	15.3315	-0.3178	15.3099	11.7893	2.0438	4.67E-16	SIG	0.08	0.05	48.17	dom	Zm00001d053995,Zm00001d053999	CDC48C	upstream		Cell division control protein 48 homolog C
Plant height	Summer maize belt	S5_28613607	S5_29	S5_29280658	5	28613607	29280658	C	T	10.1096	-3.1717	0.8278	2.9849	0.5175	7.78E-11	SIG	0.11	0.19	0.26	add	Zm00001d014027,Zm00001d014029	PRMT3	intergenic		Probable protein arginine N-methyltransferase 3
Plant height	Summer maize belt	S5_68652879	S5_71	S5_70578968	5	68652879	70578968	C	T	7.1566	0.6282	-10.1342	5.2896	0.917	6.98E-08	SIG	0.09	0.05	16.13	-	Zm00001d014971	PXL1	exonic	nonsynonymous	Leucine-rich repeat receptor-like protein kinase PXL1
Plant height	Summer maize belt	S6_35453498	S6_37	S6_37016687	6	35453498	37016687	G	A	23.1029	-3.1912	-6.3688	3.2776	0.5682	7.91E-24	SIG	0.18	0.31	2	add	Zm00001d035614,Zm00001d035616	gpm642	intergenic		Type I inositol polyphosphate 5-phosphatase 8,Soluble inorganic pyrophosphatase 4
Plant height	Summer maize belt	S6_78949776	S6_82	S6_81939024	6	78949776	81939024	G	A	4.8455	-2.7217	0.6449	3.8948	0.6752	1.43E-05	SUG	0.33	0.44	0.24	add	Zm00001d036288,Zm00001d036291,Zm00001d036293	omt1	intergenic		Caffeoyl-CoA O-methyltransferase1
Plant height	Summer maize belt	S6_168794591	S6_173	S6_173038860	6	168794591	173038860	T	G	49.2847	-7.1308	-3.9066	4.3037	0.7461	5.21E-50	SIG	0.1	0.16	0.55	add	Zm00001d039217	pepsin A	exonic	nonsynonymous	Eukaryotic aspartyl protease family protein
Plant height	Summer maize belt	S7_922360	S7_1	S7_910582	7	922360	910582	C	A	18.5231	4.1951	-4.8248	17.8717	3.0982	3.00E-19	SIG	0.43	0.06	1.15	add	Zm00001d018614,Zm00001d018616	GLR3.4	exonic	nonsynonymous	Glutamate receptor 3.4
Plant height	Summer maize belt	S7_159534458	S7_165	S7_164893294	7	159534458	164893294	G	A	54.6492	6.3973	10.5573	3.8963	0.6755	2.25E-55	SIG	0.08	0.14	1.65	add	Zm00001d021864,Zm00001d021866	PRPF18/H3K4me	UTR5		splicing factor Prp18 family protein,COMPASS-like H3K4 histone methylase component WDR5B
Plant height	Summer maize belt	S7_168572704	S7_174	S7_174094420	7	168572704	174094420	T	G	20.2776	-4.3639	6.0866	4.0874	0.7086	5.29E-21	SIG	0.05	0.01	1.39	add	Zm00001d022272,Zm00001d022273	cipk34	UTR3		calcineurin B-like-interacting protein kinase34
Plant height	Summer maize belt	S8_71985879	S8_73	S8_73145128	8	71985879	73145128	T	G	22.3941	-4.2434		11.2881	1.9569	3.15E-24	SIG	0.1	0.2	0	add	Zm00001d009613	Deg5	UTR5		Protease Do-like 1 chloroplastic
Plant height	Summer maize belt	S8_135455440	S8_139	S8_139411644	8	135455440	139411644	C	A	5.0636	-0.0131	-6.6424	3.4154	0.5921	8.64E-06	SUG	0.47	0.08	507.05	dom	Zm00001d011118		exonic	synonymous	Os12g0638500 protein
Plant height	Summer maize belt	S8_148959154	S8_153	S8_153442873	8	148959154	153442873	T	G	27.4779	-4.876	2.5975	13.1278	2.2758	3.33E-28	SIG	0.16	0.03	0.53	add	Zm00001d011520,Zm00001d011522	PKs	intergenic		Protein kinase superfamily protein
Plant height	Summer maize belt	S8_160373481	S8_165	S8_165274285	8	160373481	165274285	T	G	14.1925	3.5051	-5.9392	2.9416	0.51	6.43E-15	SIG	0.06	0.01	1.69	add	Zm00001d011963	DHX8	intronic		ATP-dependent RNA helicase DHX8
Plant height	Summer maize belt	S9_113220854	S9_117	S9_116541887	9	113220854	116541887	G	A	9.2252	-2.8666	-0.7424	7.0952	1.23	5.96E-10	SIG	0.36	0.06	0.26	add	Zm00001d027160,Zm00001d047037	pyl14	downstream		pyrabactin resistance-like protein14
Plant height	Summer maize belt	S10_4019725	S10_4	S10_3618262	10	4019725	3618262	A	G	9.2278	2.9186	2.5664	8.333	1.4446	5.92E-10	SIG	0.48	0.06	0.88	add	Zm00001d023333	sdg127	exonic	nonsynonymous	set domain gene127
Plant height	Spring maize belt	S1_37805359	S1_38	S1_38188541	1	37805359	38188541	T	G	6.6986	-2.4051	-8.1639	5.0211	0.4331	2.00E-07	SIG	0.1	0.17	3.39	dom	Zm00001d028524,Zm00001d028526	ereb4, gras61	exonic	nonsynonymous	AP2-EREBP-transcription factor 4, GRAS-transcription factor 61
Plant height	Spring maize belt	S1_65354917	S1_66	S1_66256383	1	65354917	66256383	A	C	6.0126	0.2406	7.6015	9.9083	0.8546	9.72E-07	SUG	0.14	0.24	31.59	dom	Zm00001d022754,Zm00001d029331,Zm00001d029332	TIDP3667	downstream		Probable apyrase 5
Plant height	Spring maize belt	S1_257972292	S1_263	S1_262565751	1	257972292	262565751	C	A	41.2805	7.8265	19.0955	19.0483	1.6429	5.26E-42	SIG	0.09	0.16	2.44	dom	Zm00001d033419	BRG2	exonic	nonsynonymous	Probable BOI-related E3 ubiquitin-protein ligase 2
Plant height	Spring maize belt	S2_57267267	S2_60	S2_59561931	2	57267267	59561931	G	A	8.4884	-6.8171	2.8658	16.8148	1.4502	3.25E-09	SIG	0.45	0.72	0.42	add	Zm00001d003794,Zm00001d003796	P2R3C	upstream		Probable serine/threonine-protein phosphatase 2A regulatory subunit B'' subunit TON2
Plant height	Spring maize belt	S2_74226920	S2_76	S2_76223807	2	74226920	76223807	C	T	7.68	-4.2543	6.3967	8.7125	0.7514	2.09E-08	SIG	0.07	0.07	1.5	add	Zm00001d004022,Zm00001d004023	Samd	intergenic		Sterile alpha motif (SAM) domain-containing protein
Plant height	Spring maize belt	S2_122264353	S2_126	S2_126291306	2	122264353	126291306	T	G	8.2648	1.1991	10.7173	12.2503	1.0566	5.44E-09	SIG	0.09	0.16	8.94	dom	Zm00001d004651,Zm00001d004652	c3h19	intergenic		C3H-transcription factor 319
Plant height	Spring maize belt	S2_195557008	S2_202	S2_201803362	2	195557008	201803362	G	A	15.2136	-0.878	-8.3977	15.4138	1.3294	6.12E-16	SIG	0.33	0.51	9.56	dom	Zm00001d006207,Zm00001d006208	RRM2/XylA	intergenic		RNA recognition motif 2 family protein,Xylose isomerase
Plant height	Spring maize belt	S2_210623910	S2_217	S2_217438556	2	210623910	217438556	C	G	8.3824	-4.6529	-0.9897	18.8813	1.6285	4.15E-09	SIG	0.38	0.06	0.21	add	Zm00001d006825	ME11	exonic	synonymous	Putative methylesterase 11 chloroplastic
Plant height	Spring maize belt	S2_223283243	S2_230	S2_230338747	2	223283243	230338747	T	C	12.5466	-4.4038	12.5336	22.6599	1.9544	2.84E-13	SIG	0.05	0.08	2.85	dom	Zm00001d007382	bhlh96	exonic	nonsynonymous	bHLH-transcription factor 96
Plant height	Spring maize belt	S2_229417674	S2_237	S2_236504893	2	229417674	236504893	G	A	10.3209	-1.6864	-16.3049	15.7623	1.3595	4.78E-11	SIG	0.05	0.08	9.67	dom	Zm00001d007630	RPS2	exonic	nonsynonymous	Disease resistance protein RPS2
Plant height	Spring maize belt	S3_151355744	S3_153	S3_152766822	3	151355744	152766822	G	C	8.9738	-5.3081	0.7707	8.9759	0.7741	1.06E-09	SIG	0.15	0.24	0.15	add	Zm00001d042135	AAP	exonic	nonsynonymous	Amino-acid permease BAT1
Plant height	Spring maize belt	S3_201069108	S3_204	S3_204255091	3	201069108	204255091	T	C	16.8912	-2.5204	-10.153	13.5142	1.1656	1.29E-17	SIG	0.18	0.34	4.03	dom	Zm00001d043571,Zm00001d043573	DnaJ	exonic	nonsynonymous	DNAJ heat shock N-terminal domain-containing protein
Plant height	Spring maize belt	S4_39096805	S4_41	S4_40801030	4	39096805	40801030	A	C	4.9437	3.0912	-3.7888	9.6238	0.83	1.14E-05	SUG	0.15	0.28	1.23	add	Zm00001d049706		exonic	synonymous	HXXXD-type acyl-transferase family protein,KH domain-containing protein
Plant height	Spring maize belt	S4_42256895	S4_44	S4_44000576	4	42256895	44000576	C	A	28.3546	-7.2489	28.6486	36.2589	3.1272	4.43E-29	SIG	0.07	0.02	3.95	-	Zm00001d049769	smr7	exonic	nonsynonymous	siamese-related7
Plant height	Spring maize belt	S4_141610820	S4_145	S4_144786951	4	141610820	144786951	A	G	13.8611	6.9214	3.5863	14.3662	1.2391	1.38E-14	SIG	0.34	0.49	0.52	add	Zm00001d051128,Zm00001d051129	SUCLA2	intergenic		Succinate--CoA ligase [ADP-forming] subunit beta mitochondrial
Plant height	Spring maize belt	S5_50637714	S5_52	S5_52219266	5	50637714	52219266	C	T	13.4333	6.4363	-1.2725	11.1879	0.9649	3.69E-14	SIG	0.11	0.16	0.2	add	Zm00001d014533,Zm00001d014535	RBM	intergenic		RNA-binding (RRM/RBD/RNP motifs) family protein
Plant height	Spring maize belt	S5_93033928	S5_95	S5_95418164	5	93033928	95418164	T	C	3.3772	-0.1347	8.6085	6.9264	0.5974	0.000419651	SUG	0.06	0.1	63.91	dom	Zm00001d015517,Zm00001d015518	POLAR	intergenic		Protein POLAR LOCALIZATION DURING ASYMMETRIC DIVISION AND REDISTRIBUTION
Plant height	Spring maize belt	S6_157414339	S6_162	S6_161551557	6	157414339	161551557	A	G	4.745	3.4608	-1.1184	11.267	0.9718	1.80E-05	SUG	0.43	0.05	0.32	add	Zm00001d038642	GRMZM2G079613	exonic	nonsynonymous	Protein SULFUR DEFICIENCY-INDUCED 1
Plant height	Spring maize belt	S6_164892001	S6_169	S6_169021843	6	164892001	169021843	G	A	5.3384	0.2767	-12.2249	10.694	0.9223	4.59E-06	SUG	0.31	0.08	44.18	dom	Zm00001d039038,Zm00001d039039	Zm00001d039039	exonic	synonymous	Cold-regulated 413 inner membrane protein 2 chloroplastic
Plant height	Spring maize belt	S7_43665420	S7_45	S7_45212425	7	43665420	45212425	A	G	13.2332	1.1625	6.6656	8.7183	0.7519	5.85E-14	SIG	0.45	0.7	5.73	dom	Zm00001d019592,Zm00001d019593	IDP3810	intergenic		Probable carbohydrate esterase
Plant height	Spring maize belt	S7_48704835	S7_50	S7_50288552	7	48704835	50288552	G	T	4.6269	-2.7192	4.6232	8.6456	0.7457	2.36E-05	SUG	0.1	0.2	1.7	add	Zm00001d019677,Zm00001d019678		intergenic		F-box protein
Plant height	Spring maize belt	S7_145718103	S7_151	S7_150642747	7	145718103	150642747	A	C	76.3911	17.2387	2.0919	34.6764	2.9908	4.09E-77	SIG	0.07	0.12	0.12	add	Zm00001d021386	ZFP2	exonic	nonsynonymous	Zinc finger protein 2
Plant height	Spring maize belt	S8_72423722	S8_74	S8_73601492	8	72423722	73601492	T	C	13.9597	3.3551	19.9733	34.0507	2.9368	1.10E-14	SIG	0.48	0.06	5.95	dom	Zm00001d009622	ereb12	exonic	nonsynonymous	AP2-EREBP-transcription factor 12
Plant height	Spring maize belt	S10_14764418	S10_15	S10_15032123	10	14764418	15032123	G	C	67.8967	6.9951	16.3828	19.2715	1.6621	1.28E-68	SIG	0.37	0.73	2.34	dom	Zm00001d023677	sweet13a	exonic	synonymous	sugars will eventually be exported transporter13a
Plant height	Spring maize belt	S10_143169708	S10_144	S10_143886841	10	143169708	143886841	C	T	9.3854	-2.9475	-13.253	8.6517	0.7462	4.12E-10	SIG	0.05	0.08	4.5	dom	Zm00001d026344		exonic	synonymous	myosin heavy chain-related
Ear height	Summer maize belt	S1_25104820	S1_26	S1_25500913	1	25104820	25500913	C	T	6.2191	0.9839	-7.2421	2.2515	1.125	6.04E-07	SIG	0.13	0.03	7.36	-	Zm00001d028175		exonic	synonymous	Pumilio domain-containing protein
Ear height	Summer maize belt	S1_231895341	S1_236	S1_235516593	1	231895341	235516593	A	C	10.0086	0.3851	3.925	2.5955	1.2969	9.81E-11	SIG	0.16	0.28	10.19	dom	Zm00001d032696,Zm00001d032707,Zm00001d032708	LSH3	intergenic		Protein LIGHT-DEPENDENT SHORT HYPOCOTYLS 3
Ear height	Summer maize belt	S1_268308779	S1_273	S1_273051629	1	268308779	273051629	G	A	8.8297	2.1595	-0.2901	4.2826	2.1399	1.48E-09	SIG	0.43	0.07	0.13	add	Zm00001d033765	MAPKK9	upstream		Mitogen-activated protein kinase kinase 9
Ear height	Summer maize belt	S4_9658401	S4_11	S4_10514232	4	9658401	10514232	G	C	7.8523	-1.4463	3.2169	2.6593	1.3288	1.41E-08	SIG	0.08	0.14	2.22	dom	Zm00001d048947	prp3	exonic	synonymous	pathogenesis-related protein3
Ear height	Summer maize belt	S4_68273267	S4_71	S4_70984765	4	68273267	70984765	T	C	15.6669	2.562		2.937	1.4676	2.00E-17	SIG	0.06	0.13	0	add	Zm00001d050174,Zm00001d050178	AT2G17760	intergenic		Eukaryotic aspartyl protease family protein
Ear height	Summer maize belt	S4_114330811	S4_118	S4_117960613	4	114330811	117960613	A	C	29.4796	-3.9458	-0.9715	9.5435	4.7686	3.32E-30	SIG	0.19	0.01	0.25	add	Zm00001d050715, Zm00001d050716	invan3	upstream		invertase alkaline neutral3
Ear height	Summer maize belt	S4_158995990		S4_-	4	158995990	-	-	-	12.588	-0.9684	-16.9349	4.0296	2.0135	2.59E-13	SIG	0.05	0.02	17.49	-	-		-	-
Ear height	Summer maize belt	S5_9823151	S5_10	S5_10175906	5	9823151	10175906	C	G	5.184	-0.0903	-4.0794	2.0185	1.0086	6.55E-06	SUG	0.09	0.15	45.18	dom	Zm00001d001505,Zm00001d013385,Zm00001d013386	gras55	intergenic		NADPH--cytochrome P450 reductase,GRAS-transcription factor 55
Ear height	Summer maize belt	S5_52765883	S5_54	S5_54425538	5	52765883	54425538	T	G	6.8155	-1.7029		2.1467	1.0726	2.12E-08	SIG	0.12	0.25	0	add	Zm00001d014587	rz242b	exonic	nonsynonymous	C2H2-type domain-containing protein
Ear height	Summer maize belt	S5_128455354	S5_132	S5_131802572	5	128455354	131802572	T	G	13.2382	-2.4061	3.3258	3.0812	1.5396	5.78E-14	SIG	0.15	0.01	1.38	add	Zm00001d015927	Gulo3	exonic	nonsynonymous	L-gulonolactone oxidase 3
Ear height	Summer maize belt	S6_141470752	S6_146	S6_145587188	6	141470752	145587188	C	G	5.9377	1.6093	-2.2813	1.2842	0.6417	1.15E-06	SUG	0.12	0.02	1.42	add	Zm00001d038027		intronic
Ear height	Summer maize belt	S7_805848	S7_1	S7_1024439	7	805848	1024439	T	C	6.562	-1.6446	1.5894	2.5014	1.2499	2.74E-07	SIG	0.34	0.06	0.97	add	Zm00001d018615	GLR3.4	exonic	nonsynonymous	Glutamate receptor 3.4
Ear height	Summer maize belt	S7_153248970	S7_159	S7_158600938	7	153248970	158600938	A	T	8.8144	-0.7202	-5.5541	3.3343	1.6661	1.53E-09	SIG	0.37	0.12	7.71	dom
Ear height	Summer maize belt	S7_168571958	S7_174	S7_174094869	7	168571958	174094869	A	G	8.1635	-0.4678	-3.8968	2.5302	1.2643	6.87E-09	SIG	0.25	0.25	8.33	dom	Zm00001d022273		exonic	nonsynonymous	Putative endonuclease or glycosyl hydrolase
Ear height	Summer maize belt	S8_15484407	S8_16	S8_15919061	8	15484407	15919061	C	A	9.6643	0.4405	-4.6236	3.9477	1.9726	2.17E-10	SIG	0.16	0.19	10.5	dom	Zm00001d008650	pdc2	exonic	nonsynonymous	pyruvate decarboxylase2
Ear height	Summer maize belt	S8_71985879	S8_73	S8_73145128	8	71985879	73145128	T	G	6.9839	-1.6949		1.8009	0.8999	1.42E-08	SIG	0.1	0.2	0	add	Zm00001d009613	Deg5	UTR5		Protease Do-like 1 chloroplastic
Ear height	Summer maize belt	S8_99225392	S8_101	S8_101192690	8	99225392	101192690	A	G	28.3928	-3.4076	9.432	4.8047	2.4008	4.06E-29	SIG	0.08	0.01	2.77	-	Zm00001d010141,Zm00001d010143	TBCCD	upstream		sec23/sec24 transport family protein��Tubulin binding cofactor C domain-containing protein
Ear height	Summer maize belt	S8_159709755	S8_165	S8_164602193	8	159709755	164602193	C	T	9.1145	-1.064	7.8222	3.9628	1.9801	7.69E-10	SIG	0.12	0.05	7.35	-	Zm00001d011921	RALFL33	upstream		RALFL33
Ear height	Summer maize belt	S8_167282970	S8_173	S8_172527136	8	167282970	172527136	A	T	4.5361	0.4854	8.0793	1.7404	0.8696	2.91E-05	SUG	0.05	0.03	16.64	-	Zm00001d012329		UTR3		Probable ubiquitin-like-specific protease 2B
Ear height	Summer maize belt	S9_149732984	S9_153	S9_152864881	9	149732984	152864881	A	G	12.8908	2.3157	-5.8185	3.0153	1.5066	1.29E-13	SIG	0.12	0.02	2.51	-	Zm00001d048230	ATL6	exonic	nonsynonymous	E3 ubiquitin-protein ligase ATL6
Ear height	Summer maize belt	S9_154577523	S9_158	S9_157751592	9	154577523	157751592	A	C	5.1547	-0.2725	14.149	2.1073	1.053	7.01E-06	SUG	0.06	0.01	51.92	-	Zm00001d048523		exonic	nonsynonymous	Putative DUF827 domain containing family protein
Ear height	Summer maize belt	S10_4019725	S10_4	S10_3618262	10	4019725	3618262	A	G	7.073	1.9209	-0.1305	3.464	1.7309	8.46E-08	SIG	0.48	0.06	0.07	add	Zm00001d023333	sdg127	exonic	nonsynonymous	set domain gene127
Ear height	Summer maize belt	S10_6066587	S10_6	S10_5744322	10	6066587	5744322	G	A	22.5948	3.3081	1.416	3.7506	1.8741	2.55E-23	SIG	0.1	0.02	0.43	add	Zm00001d023446	abi41	intergenic		ABI3-VP1-transcription factor 41
Ear height	Spring maize belt	S1_7077298	S1_7	S1_7065140	1	7077298	7065140	G	A	16.4162	-0.8745	7.856	15.3463	3.0094	3.84E-17	SIG	0.16	0.28	8.98	dom	Zm00001d027503,Zm00001d027508	CaBP/PKs	exonic	nonsynonymous	Calcium-binding EF hand family protein
Ear height	Spring maize belt	S1_38131979	S1_39	S1_38527795	1	38131979	38527795	G	C	20.533	-5.261		7.673	1.5046	2.38E-22	SIG	0.07	0	0	add	Zm00001d028536,Zm00001d028537	pco121713	intergenic		Anthranilate synthase alpha subunit 2 chloroplastic
Ear height	Spring maize belt	S1_83522553	S1_85	S1_85173656	1	83522553	85173656	C	G	3.2943	0.1779	-5.3157	3.1017	0.6082	0.000507929	SUG	0.07	0.12	29.88	dom	Zm00001d029747	POD	exonic	nonsynonymous	Peroxidase 64
Ear height	Spring maize belt	S1_222946297	S1_226	S1_226319798	1	222946297	226319798	A	C	4.7835	2.9243	-1.5568	5.6886	1.1155	1.65E-05	SUG	0.32	0.44	0.53	add	Zm00001d032433		exonic	nonsynonymous	DUF295 domain-containing protein
Ear height	Spring maize belt	S1_227065249	S1_231	S1_230672806	1	227065249	230672806	G	A	20.337	-5.2621	-1.6159	11.4802	2.2512	4.61E-21	SIG	0.13	0.02	0.31	add	Zm00001d032565,Zm00001d032566	MAPRE1	exonic	synonymous	Microtubule-associated protein RP/EB family member 1C
Ear height	Spring maize belt	S1_276254951	S1_281	S1_281176657	1	276254951	281176657	A	C	16.6624	4.2707		10.1984	1.9999	1.96E-18	SIG	0.08	0.16	0	add	Zm00001d034013	DExH3	exonic	nonsynonymous	DEA(D/H)-box RNA helicase family protein
Ear height	Spring maize belt	S2_41225583	S2_43	S2_43020317	2	41225583	43020317	T	G	7.2037	4.0852	0.7527	5.1992	1.0196	6.26E-08	SIG	0.37	0.59	0.18	add	Zm00001d003398	fl1	exonic	nonsynonymous	floury endosperm1
Ear height	Spring maize belt	S2_62622344	S2_64	S2_64213809	2	62622344	64213809	T	A	14.6614	2.1631	7.6028	5.3054	1.0404	2.18E-15	SIG	0.12	0.22	3.51	dom	Zm00001d003870,Zm00001d003871	ereb91	intergenic		AP2-EREBP-transcription factor 91
Ear height	Spring maize belt	S3_13872029	S3_13	S3_13176999	3	13872029	13176999	G	T	8.7174	-2.9977		3.4413	0.6748	2.36E-10	SIG	0.05	0.1	0	add	Zm00001d039732		exonic	nonsynonymous
Ear height	Spring maize belt	S3_166451630	S3_169	S3_169074471	3	166451630	169074471	T	G	7.2204	0.2214	-4.3781	4.9876	0.9781	6.02E-08	SIG	0.3	0.41	19.77	dom	Zm00001d042482	bhlh132	exonic	synonymous	bHLH-transcription factor 132
Ear height	Spring maize belt	S4_39599061	S4_41	S4_41323782	4	39599061	41323782	T	C	21.1085	5.284		10.2217	2.0044	6.25E-23	SIG	0.1	0	0	add	Zm00001d049715,Zm00001d049717	iaa16	exonic	synonymous	Aux/IAA-transcription factor 16
Ear height	Spring maize belt	S4_131701338	S4_135	S4_134744199	4	131701338	134744199	G	C	5.5583	-2.586	2.198	6.0621	1.1888	2.77E-06	SUG	0.35	0.07	0.85	add	Zm00001d050974		intronic		Cellulase (glycosyl hydrolase family 5) protein
Ear height	Spring maize belt	S4_220362139	S4_225	S4_224650169	4	220362139	224650169	T	C	7.5526	-1.2193	4.4493	7.2708	1.4258	2.80E-08	SIG	0.19	0.36	3.65	dom	Zm00001d053294,Zm00001d053295	uce9	intergenic		ubiquitin conjugating enzyme9
Ear height	Spring maize belt	S5_1042646	S5_1	S5_1080954	5	1042646	1080954	T	C	10.1375	4.0771	1.6181	4.2121	0.826	7.29E-11	SIG	0.19	0.27	0.4	add	Zm00001d012848	Samd	exonic	nonsynonymous	SAM domain family protein
Ear height	Spring maize belt	S5_1525666	S5_2	S5_1566058	5	1525666	1566058	G	A	7.8934	2.8709	-1.5687	5.2615	1.0318	1.28E-08	SIG	0.2	0.05	0.55	add	Zm00001d012880,Zm00001d012887	si687007d06	exonic	synonymous	BTB/POZ domain-containing protein, IAA-amino acid hydrolase ILR1
Ear height	Spring maize belt	S5_211666995	S5_217	S5_217462771	5	211666995	217462771	T	A	6.1397	2.6748	-1.9096	6.3194	1.2392	7.25E-07	SUG	0.46	0.23	0.71	add	Zm00001d018255	ca2p13	exonic	synonymous	CCAAT-HAP2-transcription factor 213
Ear height	Spring maize belt	S6_117595984	S6_122	S6_121594737	6	117595984	121594737	G	C	7.4588	0.3662	3.7312	3.3977	0.6663	3.48E-08	SIG	0.48	0.58	10.19	dom	Zm00001d037329		exonic	nonsynonymous	Encodes a protein whose expression is responsive to nematode infection.
Ear height	Spring maize belt	S7_94645395	S7_98	S7_97681384	7	94645395	97681384	C	T	12.5683	2.067	7.8813	4.9922	0.979	2.71E-13	SIG	0.09	0.17	3.81	dom	Zm00001d020177	lim333	exonic	synonymous	Cytochrome P450 71A26
Ear height	Spring maize belt	S7_106146351	S7_109	S7_109415948	7	106146351	109415948	T	C	18.2658	-4.7377		19.0045	3.7267	4.67E-20	SIG	0.16	0.31	0	add	Zm00001d020363,Zm00001d020364	ELF4	intergenic		Protein EARLY FLOWERING 4
Ear height	Spring maize belt	S7_132590244	S7_137	S7_136683955	7	132590244	136683955	A	C	5.2569	2.5472		2.6364	0.517	8.65E-07	SUG	0.06	0.13	0	add	Zm00001d020923	mmp46	exonic	nonsynonymous	Zinc finger protein WIP2
Ear height	Spring maize belt	S8_68938310	S8_70	S8_70015613	8	68938310	70015613	C	G	36.2499	-7.6401	-1.3827	8.4054	1.6483	5.64E-37	SIG	0.13	0.25	0.18	add	Zm00001d009554,Zm00001d009555	HRGP	upstream		Hydroxyproline-rich glycoprotein family protein
Ear height	Spring maize belt	S8_154594592	S8_159	S8_159403839	8	154594592	159403839	A	G	14.3521	4.6262	-0.8165	5.8169	1.1407	4.45E-15	SIG	0.11	0.2	0.18	add	Zm00001d011708	rtl1	exonic	nonsynonymous	reversion-to-ethylene sensitivity1 like1
Ear height	Spring maize belt	S9_52712794	S9_53	S9_53231275	9	52712794	53231275	C	T	23.96	-3.4184	-8.0873	5.624	1.1029	1.10E-24	SIG	0.17	0.31	2.37	dom	Zm00001d046003,Zm00001d046004	xt7	intergenic		beta-1,2-xylosyltransferase7
Ear height	Spring maize belt	S10_5588029	S10_5	S10_5234921	10	5588029	5234921	A	C	10.644	1.8404	7.8276	5.0571	0.9917	2.27E-11	SIG	0.09	0.17	4.25	dom	Zm00001d023425	cr4	upstream		crinkly4
Ear height	Spring maize belt	S10_132533062	S10_134	S10_133758343	10	132533062	133758343	A	C	6.8443	-3.5691	0.1332	4.7782	0.937	1.43E-07	SIG	0.28	0.44	0.04	add	Zm00001d025918	cle27	exonic	nonsynonymous	clavata3/esr-related27
Ear height	Spring maize belt	S10_141271410	S10_142	S10_142053536	10	141271410	142053536	G	T	17.779	5.2198	0.3709	5.6419	1.1064	1.67E-18	SIG	0.14	0.23	0.07	add	Zm00001d026252	wrky14	exonic	synonymous	WRKY-transcription factor 14
