# Supplementary material for: Identification of QTNs, QTN-by-environment interactions for plant height and ear height in maize multi-environment GWAS
Source: Front Plant Sci. 2023 Nov 29;14:1284403. doi: 10.3389/fpls.2023.1284403 (PMC10716222; doi:10.3389/fpls.2023.1284403)
Supplement: Supplementary file 4 [file DataSheet_4.csv]

Table S4. QEIs associated with PH and EH in Summer and Spring Corn Belt and annotations in details.
Trait name	Marker(V2)	Marker(V4,abbr)	Marker(V4)	Chromosome	Position (V2,bp)	Position (V4,bp)	LOD (QE)	add*E1(summer corn belt)	dom*E1(summer corn belt)	add*E2(spring corn belt)	dom*E2(spring corn belt)	variance	r2(%)	P-value	significance	Major Allele	Major Allele Proportion	Minor Allele	Minor Allele Proportion	Proportion Heterozygous	|dom|/|add|	Key effect	Gene ID	Category	Gene Symbol	Gene description
Plant height	S1_182872094	S1_185	S1_184855257	1	182872094	184855257	7	3.0801	4.8294	-3.0801	-4.8294	10.7258	2.5656	1.00E-07	SIG	G	0.724	A	0.266	0.09	1.57	add	Zm00001d031277,Zm00001d031278	Upstream	ZAT3/DOF1.6	Zinc finger protein ZAT3��Dof zinc finger protein DOF1.6
Plant height	S2_83267755	S2_85	S2_85448512	2	83267755	85448512	10.0996	-4.3941		4.3941		19.3085	4.6185	9.12E-12	SIG	A	0.759	C	0.049	0.122	0	add	Zm00001d004132	UTR5		Eukaryotic aspartyl protease family protein
Plant height	S2_229417674	S2_237	S2_236504893	2	229417674	236504893	8.0555	1.9026	11.1325	-1.9026	-11.1325	13.0685	3.1259	8.81E-09	SIG	G	0.889	A	0.052	0.079	5.85	dom	Zm00001d007630	Non-synonymous	RPS2	Disease resistance protein RPS2
Plant height	S3_154563660	S3_156	S3_155997977	3	154563660	155997977	9.3282	0.245	-7.2	-0.245	7.2	14.4862	3.465	4.70E-10	SIG	A	0.562	G	0.429	0.279	29.39	dom	Zm00001d042199	Synonymous		Photosystem II reaction center PSB28 protein chloroplastic
Plant height	S3_157047431	S3_159	S3_158641942	3	157047431	158641942	6.5671	3.3527	6.3807	-3.3527	-6.3807	11.9382	2.8556	2.71E-07	SIG	A	0.685	C	0.148	0.024	1.9	add	Zm00001d042279	Intergenic		Probable beta-14-xylosyltransferase IRX10L
Plant height	S4_38759774	S4_40	S4_40463837	4	38759774	40463837	11.4872	-4.4991	1.3547	4.4991	-1.3547	19.8399	4.7456	3.26E-12	SIG	C	0.778	T	0.123	0.022	0.3	add	Zm00001d049691,Zm00001d049692	synonymous	mads32	MADS-transcription factor 32
Plant height	S6_63434973	S6_66	S6_66264336	6	63434973	66264336	6.6903	-3.4048	-3.2084	3.4048	3.2084	11.4909	2.7486	2.04E-07	SIG	A	0.498	G	0.384	0.078	0.94	add	Zm00001d036014	Intronic		E3 ubiquitin-protein ligase XBAT33
Plant height	S6_129070972	S6_133	S6_133125635	6	129070972	133125635	16.5764	-5.5278	-3.4115	5.5278	3.4115	28.5543	6.8301	2.66E-17	SIG	A	0.759	G	0.172	0.106	0.62	add	Zm00001d037655	Non-synonymous
Plant height	S7_46478732	S7_48	S7_47993521	7	46478732	47993521	10.29	-4.1015		4.1015		16.8221	4.0238	5.83E-12	SIG	G	0.894	C	0.052	0.109	0	add	Zm00001d019648	Synonymous		RNA-binding protein CP31B chloroplastic
Plant height	S8_6891315	S8_7	S8_7205104	8	6891315	7205104	9.0629	0.3185	7.7308	-0.3185	-7.7308	14.0527	3.3614	8.66E-10	SIG	T	0.869	G	0.121	0.234	24.27	dom	Zm00001d008396	UTR5
Plant height	S10_148091613	S10_149	S10_148903473	10	148091613	148903473	13.4811	6.4084	1.114	-6.4084	-1.114	21.5525	5.1553	3.31E-14	SIG	C	0.66	T	0.325	0.49	0.17	add	Zm00001d026606	Non-synonymous		DNAJ heat shock N-terminal domain-containing protein
Ear height	S1_32577801	S1_33	S1_32857527	1	32577801	32857527	11.5388	-3.0573	-1.6663	3.0573	1.6663	7.0214	4.4242	2.89E-12	SIG	G	0.702	T	0.175	0.354	0.55	add	Zm00001d028386	Downstream
Ear height	S1_84674137	S1_86	S1_86353115	1	84674137	86353115	5.6867	-2.2534	0.6337	2.2534	-0.6337	2.9481	1.8576	2.06E-06	SUG	G	0.764	A	0.232	0.455	0.28	add	Zm00001d029772	Non-synonymous		Ca2+/calmodulin-dependent protein kinase phosphatase
Ear height	S1_278352880	S1_283	S1_283402157	1	278352880	283402157	7.7231	2.2513	-1.9174	-2.2513	1.9174	5.0512	3.1827	1.89E-08	SIG	A	0.695	C	0.103	0.012	0.85	add	Zm00001d034076	Non-synonymous		Cyclic nucleotide-gated ion channel 2
Ear height	S2_1676917	S2_2	S2_1669905	2	1676917	1669905	8.6577	-1.4347	-3.7777	1.4347	3.7777	4.9319	3.1076	2.20E-09	SIG	T	0.778	C	0.143	0.235	2.63	dom	Zm00001d001837	Non-synonymous
Ear height	S3_108415195	S3_94	S3_94315573	3	108415195	94315573	7.021	-2.4996	0.7259	2.4996	-0.7259	3.8995	2.4571	9.53E-08	SIG	C	0.542	A	0.394	0.411	0.29	add	Zm00001d041064,Zm00001d041067	Non-synonymous		Nuclear pore complex protein NUP1, sugars will eventually be exported transporter13c
Ear height	S3_219828393	S3_224	S3_223519980	3	219828393	223519980	17.2611	3.2645	1.4503	-3.2645	-1.4503	10.3368	6.5132	5.49E-18	SIG	C	0.85	T	0.071	0.037	0.44	add	Zm00001d044272	UTR5	bhlh94	bHLH-transcription factor 94
Ear height	S4_36041583	S4_38	S4_37703788	4	36041583	37703788	5.7732	-1.8939	4.8761	1.8939	-4.8761	3.7109	2.3382	1.69E-06	SUG	G	0.658	A	0.145	0.006	2.57	dom	Zm00001d049616	Synonymous	gpat9	glycerol-3-phosphate acyltransferase9
Ear height	S4_220362139	S4_225	S4_224650169	4	220362139	224650169	14.2231	3.5521	-0.0522	-3.5521	0.0522	8.1076	5.1086	5.99E-15	SIG	T	0.766	C	0.185	0.358	0.01	add	Zm00001d053295	Intergenic
Ear height	S5_1042646	S5_1	S5_1080954	5	1042646	1080954	7.591	-2.5722	-0.2664	2.5722	0.2664	4.8708	3.0691	2.57E-08	SIG	T	0.66	C	0.153	0.267	0.1	add	Zm00001d012848	Non-synonymous
Ear height	S5_208925657	S5_215	S5_214720899	5	208925657	214720899	10.2709	3.0439	0.6923	-3.0439	-0.6923	5.6344	3.5502	5.36E-11	SIG	A	0.756	C	0.209	0.413	0.23	add	Zm00001d018122	Non-synonymous
Ear height	S8_169088116	S8_174	S8_174327122	8	169088116	174327122	4.9748	-1.1786	2.4441	1.1786	-2.4441	2.7023	1.7027	1.06E-05	SUG	C	0.8	A	0.145	0.286	2.07	dom	Zm00001d012428	Non-synonymous
Ear height	S10_133272589	S10_135	S10_134518892	10	133272589	134518892	20.9481	3.4371	3.4171	-3.4371	-3.4171	11.8091	7.4409	1.13E-21	SIG	G	0.869	C	0.131	0.034	0.99	add	Zm00001d025947	Intergenic	saur76	small auxin up RNA76
