# Supplementary material for: Identification of QTNs, QTN-by-environment interactions for plant height and ear height in maize multi-environment GWAS
Source: Front Plant Sci. 2023 Nov 29;14:1284403. doi: 10.3389/fpls.2023.1284403 (PMC10716222; doi:10.3389/fpls.2023.1284403)
Supplement: Supplementary file 5 [file DataSheet_5.csv]

Table S5. Significant SNPs surrounding several QTNs or QEIs and annotations.
QTN/QEI	Trait	Marker(V2)	rs#(V4)	Chr#	position(B73,V4)	Ref/Alt	gene model	Location of SNPs in genes	Effect	Gene Symbol	Gene description
QEI:S4_40	PH	S4_38724120	S4_40428354	4	40428354	A/G	Zm00001d049690	exonic	synonymous	CYP89A2	cytochrome P450 89A2
QEI:S4_40	PH	S4_38759774	S4_40463790	4	40463790	T/C	Zm00001d049691,Zm00001d049692	exonic	synonymous	mads32	MADS-transcription factor 32
QEI:S4_40	PH	S4_38759821	S4_40463837	4	40463837	C/G	Zm00001d049691	exonic	nonsynonymous	SDH6	Succinate dehydrogenase subunit 6 mitochondrial
QTN:S7_1	PH&EH(E1)	S7_922434	S7_910356	7	910356	A/C	Zm00001d018614	exonic	nonsynonymous	GLR3.4	Glutamate receptor 3.4
QTN:S7_1	PH&EH(E1)	S7_922360	S7_910582	7	910582	C/A	Zm00001d018614	exonic	nonsynonymous	GLR3.4	Glutamate receptor 3.4
QTN:S7_1	PH&EH(E1)	S7_922176	S7_910670	7	910670	T/G	Zm00001d018614	exonic	nonsynonymous	GLR3.4	Glutamate receptor 3.4
QTN:S7_1	PH&EH(E1)	S7_806160	S7_1024215	7	1024215	G/T	Zm00001d018615	exonic	synonymous	GLR3.4	Glutamate receptor 3.4
QTN:S7_1	PH&EH(E1)	S7_805848	S7_1024439	7	1024439	T/C	Zm00001d018615	exonic	nonsynonymous	GLR3.4	Glutamate receptor 3.4
QTN:S7_1	PH&EH(E1)	S7_805851	S7_1024442	7	1024442	T/G	Zm00001d018615	exonic	nonsynonymous	GLR3.4	Glutamate receptor 3.4
QTN:S7_1	PH&EH(E1)	S7_772965	S7_1058352	7	1058352	C/T	Zm00001d018616	exonic	synonymous	DDRGK1	DDRGK domain-containing protein 1
QTN:S7_1	PH&EH(E1)	S7_772966	S7_1058353	7	1058353	C/T	Zm00001d018616	exonic	nonsynonymous	DDRGK1	DDRGK domain-containing protein 1
QTN:S10_4	PH&EH(E1)	S10_4019725	S10_3618266	10	3618266	A/G	Zm00001d023333	exonic	synonymous	sdg127	set domain gene127
QTN:S10_4	PH&EH(E1)	S10_4021954	S10_3620568	10	3620568	T/C	Zm00001d023333	UTR5		sdg127	set domain gene127
QTN:S10_4	PH&EH(E1)	S10_4022061	S10_3620675	10	3620675	A/C	Zm00001d023333	UTR5		sdg127	set domain gene127
QTN:S10_15	PH(E2)	S10_14764415	S10_15032120	10	15032120	G/T	Zm00001d023677	exonic	synonymous	sweet13a	sugars will eventually be exported transporter13a
QTN:S10_15	PH(E2)	S10_14764418	S10_15032123	10	15032123	G/C	Zm00001d023677	exonic	synonymous	sweet13a	sugars will eventually be exported transporter13a
QTN:S10_15	PH(E2)	S10_14764448	S10_15032153	10	15032153	C/G	Zm00001d023677	exonic	synonymous	sweet13a	sugars will eventually be exported transporter13a
QTN:S10_15	PH(E2)	S10_14764455	S10_15032160	10	15032160	T/G	Zm00001d023677	exonic	nonsynonymous	sweet13a	sugars will eventually be exported transporter13a
Note: E1, Summer Maize Belt; E2, Spring Maize Belt.
